# Supplementary material for: Analgesic and Neurorestorative Effects of αO-Conotoxin GeXIVA[1,2] in Diabetic Neuropathic Pain and Postherpetic Neuralgia
Source: Toxins (Basel). 2026 May 29;18(6):249. doi: 10.3390/toxins18060249 (PMC13308345; doi:10.3390/toxins18060249)
Supplement: Supplementary file 1 [file toxins-18-00249-s001.zip]

Archive with 1 entries (1 files):
- toxins-4233722-supplementary.pdf
